# Supplementary material for: A polymeric diet rich in transforming growth factor beta 2 does not reduce inflammation in chronic 2,4,6-trinitrobenzene sulfonic acid colitis in pre-pubertal rats
Source: BMC Gastroenterol. 2020 Dec 10;20:416. doi: 10.1186/s12876-020-01574-8 (PMC7731574; doi:10.1186/s12876-020-01574-8)
Supplement: Supplementary file 1 — Additional file 1. Completed ARRIVE Guidelines checklist. [file 12876_2020_1574_MOESM1_ESM.xls]

## Sheet: base
num	groupe	Cage	Rat	poids_1	poids_2	poids_3	poids_4	poids_5	poids_6	poids_7	poids_8	poids_IRM	date_d_c_s	poids_colon	L_colon	Poids_l	queue	COL1A	CTGF	aSMA_arn	COX2	aSMA_wb	inflam	fibrosis	date_IRM	epais_1	epais_2	epais_3	epais_diam	fin_1	fin_2	fin_3	fin_diam	fixe_1	fixe_2	fixe_3	fixe_diam	stenose	diatation	diam_petit	diam_large	tubule	decol_muqueux	hyperT1	ulcer	HyperT2	roi1	roi2	cocarde
CDL012	CTL	1 Contrôle	2	104.9	130	175	158	196					2018-10-09
CDL016	CTL	2 Contrôle	6	120.7	149	194	211.8	263	271	323	352	410	2018-10-25	2.018	23.5	8.58723	20.6	0.184331	0.320185	0.471592	0.822544	1.79763	0	0	2018-10-25
CDL020	CTL	2 Contrôle	10	104.8	132.8	172	187.2	225					2018-10-09
CDL011	CTL	1 Contrôle	1	112.3	146	175	192.4	240.9	252	298	323	371	2018-10-24	2.1243	22.2	9.56892	21.2	135.757	4.67338	18.7777		3.90358	0	0	2018-10-24	0.72	0.64	0.66	0.8	0.42	0.37	0.41	0.8	0.49	0.6	0.47	0.8	0				0	0	0	0	0	1064	984	0
CDL013	CTL	1 Contrôle	3	106.5	135	160	190	231	245	286	308	333	2018-10-22	1.9862	20.2	9.83267	19.8	5.92133	6.06162	3.01188		4.89286	0	0	2018-10-22	0.73	0.51	0.52	0.8	0.49	0.51	0.46	0.8	0.46	0.49	0.47	0.8	0				0	0	0	0	0	1034	1022	0
CDL014	CTL	1 Contrôle	4	89.8	118	145	167.6	214	226	274	294	330	2018-10-22	1.9724	21	9.39238	20	9.11904	7.35409	5.6554		4.12353	0	0	2018-10-22	0.5	0.35	0.45	0.9	0.31	0.42	0.55	0.8	0.34	0.51	0.47	0.8	0				0	0	0	0	0	751	824	0
CDL015	CTL	1 Contrôle	5	124.6	157	189	219.7	273	284	343	373	436	2018-10-24	2.5869	23.5	11.0081	21.5	4.30265	0.614538	2.2822	1.05149	2.57601	0	0	2018-10-24	0.65	0.63	0.85	0.8	0.51	0.52	0.55	0.8	0.63	0.57	0.48	0.8	0				0	0	0	0	0	1669	1064	0
CDL017	CTL	2 Contrôle	7	92.9	120.6	155	142.8	182	192	250	272	320	2018-10-23	2.421	19	12.7421	18.2	18.8599	16.0363	3.29656	0.0894219	0.543586	0	0	2018-10-23	0.58	0.46	0.55	0.7	0.48	0.51	0.55	0.8	0.67	0.63	0.51	0.8	0				0	0	0	0	0	1441	1378	0
CDL018	CTL	2 Contrôle	8	110.7	145	184	189.3	254	272	330	356	405	2018-10-23	2.3243	23.7	9.80717	21	0.275386	2.70472	0.842676		0.444562	0	0	2018-10-23	0.41	0.54	0.59	0.7	0.51	0.55	0.48	0.7	0.48	0.59	0.63	0.8	0				0	0	0	0	0	1747	1810	0
CDL019	CTL	2 Contrôle	9	122	149.3	186	173.2	212	235	289	311	380	2018-10-25	2.6358	22	11.9809	20.3					1.48069	1	0	2018-10-25	0.42	0.55	0.55	0.6	0.62	0.69	0.53	0.8	0.7	0.61	0.54	0.7	0				0	0	0	0	0	1660	1804	0
CDL206	MOD	6 TNBS Modulen	6	109.9	135	177	166.2	211	209	254	238		2018-10-22
CDL 208	MOD	6 TNBS Modulen	8	98.8	126	165	132.6	154	139	188	219	265	2018-10-22	2.0875	11.2	18.6384	17	0.97233	1.18994	0.114525	4.58685	0.354967	0	0	2018-10-22
CDL203	MOD	5 TNBS Modulen	3	123.2	154	209	181.9	225	190	220	258	333	2018-10-24	2.2769	18	12.6494	18.6	2.75945	1.40863	2.13289	2.64629	0.377321	1	0	2018-10-24	2.2	2	1.4	0.6	1	1.2	1.3	0.6	0.9	0.97	0.96		1	0	0.4	0.75	0	1	0	1	0	1260	1280	0
CDL204	MOD	5 TNBS Modulen	4	93.7	118	164	153.4	191		231	213	210	2018-10-22	4.7788	11.5	41.5548	19.4	0.820356	4.24545	0.268403	5.95687	0.676747	3	2	2018-10-22	1.12	1.4	1.2	1.35	1.42	1.38	1.2	1.35	1.1	1.11	1.37		0	0			0	1	0	0	0	1378	1380	0
CDL209	MOD	6 TNBS Modulen	9	123	150	187	157.8	180	178	203	233	196	2018-10-24	2.7833	15.9	17.505	18.4	0.315996	0.176094	0.904493	4.4791	0.704561	1	2	2018-10-24	0.93	1.02	0.98	1	0.72	0.85	0.95	1.1	1.02	0.9	1.2		1	1	0.3	1.03	0	1	0	1	0	1336	1402	0
CDL210	MOD	6 TNBS Modulen	10	97.3	121	158	129	157	143	178	211	275	2018-10-24	2.0837	16.4	12.7055	19.5	0.980844	7.14096	0.2523	0.418084	1.30853	2	2	2018-10-24	1.32	0.97	0.81	0.8	0.95	0.82	0.83	0.75	0.82	0.98	0.8		0	0			0	1	0	1	0	1353	1354	0
CDL205	MOD	5 TNBS Modulen	1	105.8	131	178	168.2	202	173	227	222	261	2018-10-23	5.98	14.5	41.2414	16.5	1.56857	1.33893	0.169157	1.02693	0.364956	3	3	2018-10-23	1.91	1.8	1.96	1.11	1.63	1.5	1.45	1.22	1.17	1.2	1.28		1	1	0	0.72	0	1	1	1	1	5270	5311	1
CDL202	MOD	5 TNBS Modulen	2	118.8	148	195	185.2	230	206	243	253	312	2018-10-24	2.548	16	15.925	18.6	0.552482	0.707838	0.456527	0.309727	0.292836	1	1	2018-10-24	2	1.7	1.5	0.8	1	1.2	1	0.8	0.8	0.8	1.1		0	0			0	1	0	0	1	2665	2432	1
CDL201	MOD	5 TNBS Modulen	5	108.8	134	176	144.5	182	167	160	162	170	2018-10-23	3.6234	15	24.156	18.7	0.331218	0.224299	0.0553406	2.27098	0.203526	3	2	2018-10-23	1	0.9	0.89	1.52	1.13	1.12	0.91	1.4	0.92	0.98	1.4		0	0			0	1	1	0	1	8243	8180	0
CDL207	MOD	6 TNBS Modulen	7	122.8	151	186	159.3	176	184	241	269	310	2018-10-22	2.899	16	18.1187	19.5	2.11849	3.0541	1.41742	5.26853	0.323545	3	2	2018-10-22	1.58	1.7	1.42	1.52	0.7	0.91	1.08	1.4	1.08	1.2	1.56		1	1	0.3	0.7	0	0	0	1	1	4311	4205	1
CDL104	TNBS	3 TNBS	4	88.6	113	145	134.5	167					2018-10-09
CDL 106	TNBS	4 TNBS	6	112.2	142.5	177	199.5	252	230	216	256	327	2018-10-23	3.0476	18.8	16.2106	18.5	3.77501	8.85364	5.87522		0.173188	3	2
CDL108	TNBS	4 TNBS	8	102.6	133	167	148.4	187					2018-10-09
CDL109	TNBS	4 TNBS	9	98.8	129.5	162	143.6	167					2018-10-09
CDL110	TNBS	4 TNBS	10	117.7	147	184							2018-10-02
CDL102	TNBS	3 TNBS	2	110	138	162	188.6	238	245	290	316	345	2018-10-23	1.9486	20.5	9.50537	20.7	0.690038	1.00012	1.12566	0.0964673	2.16418	1	0	2018-10-23	0.83	0.65	0.71	0.8	0.88	0.72	0.81	0.7	0.8	0.65	0.7		0	0			0	0	0	0	0	1287	1188	0
CDL103	TNBS	3 TNBS	3	123.2	151.9	180	212.7	261	270	321	339	384	2018-10-24	2.104	22.4	9.39286	21.5	1.70192	2.086	2.20788	0.253212	1.39946	1	1	2018-10-24	0.88	0.81	0.98	0.8	0.88	0.75	0.71	0.7	0.7	0.75	0.8		1	1	0.1	0.8	0	0	0	0	0	1367	1370	0
CDL107	TNBS	4 TNBS	7	115.8	143	173	152.6	197	185	198	239	304	2018-10-23	3.1889	16.2	19.6846	18.2	36.7579	5.36255	0.868926	5.35561	0.484165	1	1	2018-10-23	1.9	1.5	1.8	1.2	1.1	1.2	1.3	1.1	1.7	1.3	1		1	0	0.4	0.9	0	1	0	0	0	1163	1234	1
CDL101	TNBS	3 TNBS	1	123.2	148.8	186	202.4	249	223	246	289	345	2018-10-23	2.9749	15.4	19.3175	20	0.733473	0.963247	1.28744	0.631387	1.13165	0	0	2018-10-23	1.07	1.39	2.01	0.6	1.35	1.21	1.17	0.6	1.9	1.7	0.8		1	1	0.08	0.5	1	1	1	1	1	1586	1710	1
CDL105	TNBS	3 TNBS	5	109.8	138.8	162	183.2	233	213	265	297	375	2018-10-24	3.3967	19.3	17.5995	20.4	0.142758	0.0847213	0.0162075		0.255011	3	3	2018-10-24	0.75	0.92	0.89	0.8	0.78	0.82	0.91	0.7	1.03	0.88	0.8		0	0			0	0	0	0	1	1625	1598	1
[truncated: 6 more columns]
